# Supplementary material for: Association of body mass index and waist-to-height ratio with outcomes in ischemic stroke: results from the Third China National Stroke Registry
Source: BMC Neurol. 2023 Apr 14;23:152. doi: 10.1186/s12883-023-03165-y (PMC10103413; doi:10.1186/s12883-023-03165-y)
Supplement: Supplementary file 2 — Additional file 2. [file 12883_2023_3165_MOESM2_ESM.zip]

Archive with 23 entries (20 files):
-  raw data/
-  raw data/Table3 and fig3fig4-bmi.pdf
- __MACOSX/
- __MACOSX/ raw data/
- __MACOSX/ raw data/._Table3 and fig3fig4-bmi.pdf
-  raw data/.DS_Store
- __MACOSX/ raw data/._.DS_Store
-  raw data/Table2.pdf
- __MACOSX/ raw data/._Table2.pdf
-  raw data/Table1.pdf
- __MACOSX/ raw data/._Table1.pdf
-  raw data/Table-s5.pdf
- __MACOSX/ raw data/._Table-s5.pdf
-  raw data/Table-s4.pdf
- __MACOSX/ raw data/._Table-s4.pdf
-  raw data/Table-s3.pdf
- __MACOSX/ raw data/._Table-s3.pdf
-  raw data/table3 and fig3fig4-whtr.pdf
- __MACOSX/ raw data/._table3 and fig3fig4-whtr.pdf
-  raw data/Table-S2.pdf
- __MACOSX/ raw data/._Table-S2.pdf
-  raw data/Table-s1.pdf
- __MACOSX/ raw data/._Table-s1.pdf
